# Supplementary material for: MicroRNA-93 promotes proliferation and metastasis of gastric cancer via targeting TIMP2
Source: PLoS One. 2017 Dec 8;12(12):e0189490. doi: 10.1371/journal.pone.0189490 (PMC5722343; doi:10.1371/journal.pone.0189490)
Supplement: S1 Table — (XLSX) [file pone.0189490.s002.XLSX]

## Sheet: 工作表1
S2 Table Tumor volume
	Scramble			anti-miR-93
	length (mm)	width (mm)	volume (mm3)	length (mm)	width (mm)	volume (mm3)
Day 3	4.05	3.57	25.8084	3.13	3.21	16.1259
	3.36	3.48	20.3455	3.46	3.24	18.1608
	3.47	3.54	21.7423	3.06	3.32	16.8643
	3.53	3.51	21.745	3.25	3.31	17.8037
	4.57	3.12	22.2431	3.34	3.22	17.3152
	3.71	3.65	24.7132	3.05	3.29	16.5068
Day 6	6.53	5.84	111.355	4.69	5.45	69.6524
	6.7	5.92	117.405	5.32	5.42	78.1412
	7.95	4.97	98.1861	5.62	5.31	79.231
	6.34	5.81	107.007	5.45	5.14	71.9934
	6.54	5.71	106.615	4.86	5.22	66.2136
	6.54	5.88	113.058	6.07	4.88	72.2767
Day 9	8.82	6.22	170.616	6.32	5.55	97.3359
	8.42	6.47	176.234	6.22	5.51	94.4199
	8.94	6.54	191.189	6.38	5.55	98.26
	8.59	6.62	188.226	6.38	5.31	89.9456
	8.82	6.25	172.266	6.04	5.36	86.7634
	9.22	6.25	180.078	6.17	5.61	97.0914
Day 12	8.25	7.79	250.322	7.32	5.75	121.009
	8.38	7.54	238.208	6.92	6.11	129.169
	8.21	7.51	231.522	6.78	5.89	117.606
	8.63	7.78	261.18	6.98	6.21	134.589
	7.79	7.84	239.409	6.54	6.21	126.105
	8.76	7.53	248.35	6.77	5.91	118.232
Day 15	10.88	7.98	346.421	7.86	6.52	167.066
	10.91	7.84	335.295	7.75	6.46	161.71
	11.59	7.62	336.483	8.21	6.44	170.249
	11.47	8.02	368.877	8.41	6.79	193.868
	10.51	7.74	314.814	8.37	6.52	177.906
	10.71	7.83	328.309	8.58	6.61	187.439
Day 18	12.04	8.78	464.072	8.31	7.46	231.232
	13.09	8.53	476.22	8.42	7.63	245.093
	12.86	8.68	484.452	8.78	7.43	242.35
	13.16	8.35	458.774	8.95	7.53	253.737
	12.68	8.69	478.772	8.86	7.49	248.523
	12.74	8.81	494.415	9.12	7.31	243.669
Day 21	13.83	9.31	599.365	8.98	8.12	296.045
	13.46	9.51	608.662	9.12	8.05	295.499
	13.73	9.25	587.387	9.21	8.22	311.152
	13.42	9.52	608.13	9.05	8.17	302.039
	13.57	9.41	600.799	9.25	8.13	305.698
	13.77	9.29	594.204	9.12	8.11	299.921
Day 24	14.94	10.21	778.703	9.46	8.68	356.37
	15.21	10.11	777.323	9.21	8.86	361.491
	15.35	9.95	759.844	9.37	8.85	366.941
	14.78	10.31	785.528	9.11	8.75	348.742
	15.27	10.15	786.577	10.12	8.46	362.152
	15.46	9.95	765.289	9.32	8.68	351.096
