# Supplementary material for: MicroRNA-93 promotes proliferation and metastasis of gastric cancer via targeting TIMP2
Source: PLoS One. 2017 Dec 8;12(12):e0189490. doi: 10.1371/journal.pone.0189490 (PMC5722343; doi:10.1371/journal.pone.0189490)
Supplement: S2 Table — (XLSX) [file pone.0189490.s003.XLSX]

## Sheet: 工作表1
S3 Table Tumor weight (g)
Scramble	anti-miR-93
1.513	0.722
1.534	0.785
1.497	0.748
1.556	0.766
1.481	0.796
1.505	0.755
