# Supplementary material for: MicroRNA-93 promotes proliferation and metastasis of gastric cancer via targeting TIMP2
Source: PLoS One. 2017 Dec 8;12(12):e0189490. doi: 10.1371/journal.pone.0189490 (PMC5722343; doi:10.1371/journal.pone.0189490)
Supplement: S3 Table — (XLSX) [file pone.0189490.s004.xlsx]

## Sheet: Sheet1
plasmid	miRNA	Background	Firefly	Renilla	R/F
3'UTR TIMP2	blank 1	44	21307598	3810550	0.179
	blank 2	50	18577538	3371368	0.181
	blank 3	34	45047556	8783735	0.195
	hsa-miR-93	31	47549312	6799497	0.143
	hsa-miR-93	34	44590328	5734933	0.129
	hsa-miR-93	23	55777800	6938517	0.124
	hsa-miR-93 Inhibitor	34	7004334	1999595	0.285
	hsa-miR-93 Inhibitor	43	8435502	2487051	0.295
	hsa-miR-93 Inhibitor	46	6033256	1842819	0.305
	NC1	19	16941918	2878361	0.17
	NC2	36	24155668	4104008	0.17
	NC3	40	44524424	7741803	0.174
	NC inhibitor1	27	39147528	6812311	0.174
	NC inhibitor2	26	24403680	4270789	0.175
	NC inhibitor3	24	33095212	5910834	0.179
3'UTR mutTIMP2	blank 1	34	54573752	18985708	0.348
	blank 2	27	47339080	16419860	0.347
	blank 3	31	43787254	17960812	0.41
	hsa-miR-93	44	54237832	21725474	0.401
	hsa-miR-93	37	69511368	23158542	0.333
	hsa-miR-93	36	51711540	21741742	0.42
	hsa-miR-93 Inhibitor	20	48542052	19640502	0.405
	hsa-miR-93 Inhibitor	30	50789904	17816516	0.351
	hsa-miR-93 Inhibitor	36	61973408	21813844	0.352
	NC1	50	54206340	19537546	0.36
	NC2	60	56677896	20594702	0.363
	NC3	34	62755684	23423036	0.373
	NC inhibitor1	33	43471700	16244223	0.374
	NC inhibitor2	36	40439572	15488587	0.383
	NC inhibitor3	30	47270212	19133402	0.405
